# Supplementary material for: Methyl Internal Rotation in Fruit Esters: Chain-Length Effect Observed in the Microwave Spectrum of Methyl Hexanoate
Source: Molecules. 2022 Apr 20;27(9):2639. doi: 10.3390/molecules27092639 (PMC9105109; doi:10.3390/molecules27092639)
Supplement: Supplementary file 1 [file molecules-27-02639-s001.zip]

Archive with 1 entries (1 files):
- molecules-1685128-supplementary.pdf
